# Supplementary material for: Skin Coloration Changes and Thermoregulation in Anolis carolinensis Across Different Thermal Environments
Source: Animals (Basel). 2026 Jan 9;16(2):203. doi: 10.3390/ani16020203 (PMC12838270; doi:10.3390/ani16020203)
Supplement: Supplementary file 1 [file animals-16-00203-s001.zip]

Archive with 1 entries (1 files):
- animals-4023101-supplementary.pdf
